# Supplementary material for: Landscape Genomics of a Widely Distributed Snake, Dolichophis caspius (Gmelin, 1789) across Eastern Europe and Western Asia
Source: Genes (Basel). 2020 Oct 17;11(10):1218. doi: 10.3390/genes11101218 (PMC7603136; doi:10.3390/genes11101218)
Supplement: Supplementary file 1 [file genes-11-01218-s001.zip]

Archive with 3 entries (2 files):
- genes-934100/
- genes-934100/Mahtani-Williams_etal_Figure_S3_revised.pdf
- genes-934100/Mahtani-Williams_etal_Supporting_Information_revised_corrected.docx
